# Supplementary material for: Microfluidic Design of Ultradeformable Liposomes for Advanced Skin Delivery of Stellaria media Phytocomplex
Source: Pharmaceutics. 2025 Oct 27;17(11):1390. doi: 10.3390/pharmaceutics17111390 (PMC12655562; doi:10.3390/pharmaceutics17111390)
Supplement: Supplementary file 1 [file pharmaceutics-17-01390-s001.zip]

Archive with 1 entries (1 files):
- pharmaceutics-3835651-supplementary.pdf
